# Supplementary material for: High Ultrafiltration Rate Is Associated with Increased All-Cause Mortality in Incident Hemodialysis Patients with a High Cardiothoracic Ratio
Source: J Pers Med. 2022 Dec 13;12(12):2059. doi: 10.3390/jpm12122059 (PMC9786000; doi:10.3390/jpm12122059)
Supplement: Supplementary file 1 [file jpm-12-02059-s001.zip]

Archive with 1 entries (1 files):
- jpm-1949376-supplementary.pdf
